# Supplementary material for: Xurography as a Rapid Fabrication Alternative for Point-of-Care Devices: Assessment of Passive Micromixers
Source: Sensors (Basel). 2016 May 16;16(5):705. doi: 10.3390/s16050705 (PMC4883396; doi:10.3390/s16050705)
Supplement: Supplementary file 1 [file sensors-16-00705-s001.zip]

Archive with 1 entries (1 files):
- sensors-121546.mp4
